# Supplementary material for: Nutritional Value and Antimicrobial Activity of Pittosporum angustifolium (Gumby Gumby), an Australian Indigenous Plant
Source: Foods. 2020 Jul 6;9(7):887. doi: 10.3390/foods9070887 (PMC7404462; doi:10.3390/foods9070887)
Supplement: Supplementary file 1 [file foods-09-00887-s001.zip]

Archive with 6 entries (5 files):
- Supplementary files/
- Supplementary files/Supplementary Figure S1_tiff.tif
- Supplementary files/Supplementary Figure S2_tiff.tif
- Supplementary files/Supplementary Table S1.docx
- Supplementary files/Supplementary Table S2.docx
- Supplementary files/Supplementary Table S3.docx
